# Supplementary material for: Predicting Missing Marker Trajectories in Human Motion Data Using Marker Intercorrelations
Source: PLoS One. 2016 Mar 31;11(3):e0152616. doi: 10.1371/journal.pone.0152616 (PMC4816448; doi:10.1371/journal.pone.0152616)
Supplement: S1 Matlab Code — The zip-file contains two files: PredictMissingMarkers.m which contains the reconstruction algorithm, and GapfillGUI.m which provides a graphical user interface to be used with PredictMissingMarkers.m. (ZIP) [file pone.0152616.s001.zip]

Archive with 2 entries (2 files):
- GapfillGUI.m
- PredictMissingMarkers.m
