# Supplementary material for: Predicting Missing Marker Trajectories in Human Motion Data Using Marker Intercorrelations
Source: PLoS One. 2016 Mar 31;11(3):e0152616. doi: 10.1371/journal.pone.0152616 (PMC4816448; doi:10.1371/journal.pone.0152616)
Supplement: S1 Matlab Code — The zip-file contains two files: PredictMissingMarkers.m which contains the reconstruction algorithm, and GapfillGUI.m which provides a graphical user interface to be used with PredictMissingMarkers.m. (ZIP) [file pone.0152616.s001.zip › GapfillGUI.m]

function [] = GapfillGUI()

filename = [];
filepath = [];
GapfilledData = [];
loaded = 0; % Data loaded (1=yes,0=no)
Data_gaps = [];
ColsWithGaps = [];
HeaderInfo = [];
n = [];
m = [];
DataFull = nan();

%defaults:
recApproach = 2;
MMweight = 0.02;
WeightScale = 200;
DistalThreshold = 0.5;
CumSVthreshold = 0.99;

S.fh = figure('units','normalized',...
            'outerposition',.9*[.05 0.05 1 1],...
              'menubar','none',...
              'name','Gapfilling GUI',...
              'numbertitle','off',...
              'resize','on');

set(S.fh,'toolbar','figure') % allow zooming in on reconstruction results

S.load = uicontrol('style','push',...
                 'units','normalized',...
                 'position',[0.02 0.92 0.1 0.05],...
                 'fontsize',12,...
                 'string','Load data set',...
                 'callback',{@LoadData,S});

S.CreateGaps = uicontrol('style','push',...
                 'units','normalized',...
                 'position',[0.15 0.85 0.1 0.05],...
                 'fontsize',12,...
                 'string','Create gaps',...
                 'Enable','off',...
                 'callback',{@CallCreateGaps,S});
             
S.reconstruct = uicontrol('style','push',...
                 'units','normalized',...
                 'position',[0.02 0.85 0.1 0.05],...
                 'fontsize',12,...
                 'string','Reconstruct',...
                 'Enable','off',...
                 'callback',{@CallReconstruct,S});
             
S.Save = uicontrol('style','push',...
                 'units','normalized',...
                 'position',[0.15 0.92 0.1 0.05],...
                 'fontsize',12,...
                 'string','Save data set',...
                 'Enable','off',...
                 'callback',{@SaveData,S});
%% Data info panel
S.InfoPanel = uipanel('title','Information','fontsize',12,...
    'position',[0.02 0.57 0.25 0.25]);              

S.fname = uicontrol('Parent',S.InfoPanel,'style','text',...
                 'units','normalized',...
                 'position',[0.05 0.6 0.8 0.3],...
                 'fontsize',10,...
                 'HorizontalAlignment','left',...
                 'string','File name: - '); 

S.n_frames = uicontrol('Parent',S.InfoPanel,'style','text',...
                 'units','normalized',...
                 'position',[0.05 0.40 0.8 0.3],...
                 'fontsize',10,...
                 'HorizontalAlignment','left',...
                 'string','Number of frames: - ');    
             
S.n_ComplFrames = uicontrol('Parent',S.InfoPanel,'style','text',...
                 'units','normalized',...
                 'position',[0.05 0.2 0.8 0.3],...
                 'fontsize',10,...
                 'HorizontalAlignment','left',...
                 'string','Complete frames: - '); 
           
S.n_MarkersGaps = uicontrol('Parent',S.InfoPanel,'style','text',...
                 'units','normalized',...
                 'position',[0.05 0.0 0.8 0.3],...
                 'fontsize',10,...
                 'HorizontalAlignment','left',...
                 'string','Number of markers with gaps: - '); 
%% Options panel
S.OptPanel = uipanel('title','Reconstruction options','fontsize',12,...
    'position',[0.02 0.25 0.25 0.30]);

S.recApproachInfo = uicontrol('Parent',S.OptPanel,'Style', 'text',...
           'String', 'Reconstruction algorithm',...
           'units','normalized',...
           'HorizontalAlignment','left',...
           'FontSize',10,...
           'position',[0.05 0.8 0.6 0.1]);                              
S.recApproach = uicontrol('Parent',S.OptPanel,'Style', 'popup',...
           'String', 'R1|R2',...
           'units','normalized',...
                 'position',[0.7 0.8 0.2 0.1],...
           'Callback', @setRecApproach);
set(S.recApproach,'Value',recApproach);

S.MMweightInfo = uicontrol('Parent',S.OptPanel,'style','text',...
                 'units','normalized',...
                 'position',[0.05 0.6 0.6 0.1],...
                 'fontsize',10,...
                 'HorizontalAlignment','left',...
                 'string','Missing marker weight:');               
S.setMMweight = uicontrol('Parent',S.OptPanel,'Style', 'edit',...
           'String', num2str(MMweight),...
           'units','normalized',...
           'position',[0.7 0.6 0.2 0.1],...
           'Callback', @setMMweight); 
       
S.weightScale = uicontrol('Parent',S.OptPanel,'style','text',...
                 'units','normalized',...
                 'position',[0.05 0.4 0.6 0.1],...
                 'fontsize',10,...
                 'HorizontalAlignment','left',...
                 'string','Weighting scale:');               
S.setWeightScale = uicontrol('Parent',S.OptPanel,'Style', 'edit',...
           'String', num2str(WeightScale),...
           'units','normalized',...
           'position',[0.7 0.4 0.2 0.1],...
           'Callback', @setWeightScale);
       
S.cumSVthreshInfo = uicontrol('Parent',S.OptPanel,'style','text',...
                 'units','normalized',...
                 'position',[0.05 0.2 0.6 0.1],...
                 'fontsize',10,...
                 'HorizontalAlignment','left',...
                 'string','Sum of singular values to include:');               
S.setCumSVthreshold = uicontrol('Parent',S.OptPanel,'Style', 'edit',...
           'String', num2str(CumSVthreshold),...
           'units','normalized',...
           'position',[0.7 0.2 0.2 0.1],...
           'Callback', @setCumSVthresh);

S.distalThreshInfo = uicontrol('Parent',S.OptPanel,'style','text',...
                 'units','normalized',...
                 'position',[0.05 0.0 0.6 0.1],...
                 'fontsize',10,...
                 'HorizontalAlignment','left',...
                 'string','Distal threshold:'); 
S.setDistalThreshold = uicontrol('Parent',S.OptPanel,'Style', 'edit',...
           'String', num2str(DistalThreshold),...
           'units','normalized',...
           'position',[0.7 0.02 0.2 0.1],...
           'Enable','on',...
           'Callback', @setDistalThresh);

       
%% Results panel
S.ResPanel = uipanel('title','Reconstruction Results','fontsize',12,...
    'position',[0.02 0.05 0.25 0.15]);

S.MeanDev = uicontrol('Parent',S.ResPanel,'Style', 'text',...
           'String','Mean error: - ',...
           'units','normalized',...
           'HorizontalAlignment','left',...
           'FontSize',10,...
           'Enable','off',...
           'position',[0.05 0.5 0.8 0.4]);
S.MaxDev = uicontrol('Parent',S.ResPanel,'Style', 'text',...
           'String','Max error: - ',...
           'units','normalized',...
           'HorizontalAlignment','left',...
           'FontSize',10,...
           'Enable','off',...
           'position',[0.05 0.25 0.8 0.4]);


ax1_h =axes('Units','normalized','Position',[0.4 0.55 0.5 0.35]); 
title 'Data matrix (gaps appear red)'
ax2_h =axes('Units','normalized','Position',[0.4 0.1 0.5 0.35]); 
title 'Reconstruction result'

            
function []= LoadData(varargin)
    filename = [];
    filepath = [];
    [filename,filepath] = uigetfile('*.mat;*.tsv','MultiSelect','off');
    if strcmp(filename(end-2:end),'mat')
        Data_gaps = importdata([filepath filename]);
    elseif strcmp(filename(end-2:end),'tsv')
        try
        Data_gaps = dlmread([filepath filename],'\t');
        catch err
            if strcmp(err.identifier,'MATLAB:textscan:handleErrorAndShowInfo')
                disp 'File contains header-lines or other non-numeric data. Please select input data manually'
                 ImportStruct = uiimport([filepath filename],'\t');
                 Data_gaps = ImportStruct.data;
                 HeaderInfo = ImportStruct.textdata;
            else
                rethrow err
            end
        end
    else      
        disp 'Unknown file type. try loading using import vizard';
        ImportStruct = uiimport([filepath filename],'\t');
        Data_gaps = ImportStruct.data;
        if exist(ImportStruct.textdata)
            HeaderInfo = ImportStruct.textdata;
        end
    end  
    % check input data, update GUI information
    [n,m] = size(Data_gaps);
    framesWithoutGaps = size(Data_gaps,1)-length(find(isnan(sum(Data_gaps,2))));
    ColsWithGaps = find(isnan(sum(Data_gaps)));
    MarkersWithGaps = find(isnan(sum(Data_gaps(:,1:3:end),1)));
    IndexesWithGaps = find(isnan(Data_gaps));
    for i=MarkersWithGaps
        FramesWithGaps{i} = find(isnan(Data_gaps(:,3*i)));
    end
    if isempty(ColsWithGaps)
        DataFull = Data_gaps;
    else
        set(S.MeanDev,'Enable','off');
        set(S.MaxDev,'Enable','off');
        DataFull = [];
    end
    set(S.fname,'string',['File name: ' filename]); 
    set(S.n_frames,'string',['Number of frames: ' num2str(n)]); 
    set(S.n_ComplFrames,'string',['Complete frames: ' num2str(framesWithoutGaps)]);
    set(S.n_MarkersGaps,'string',['Number of markers with gaps: ' num2str(length(MarkersWithGaps))]);
    set(S.reconstruct,'Enable','on');
    set(S.CreateGaps,'Enable','on');
    set(S.MeanDev,'String','Mean error: - ');
    set(S.MaxDev,'String','Max error: - ');
    loaded = 1;
    
    axes(ax1_h);
    
    imagesc(1:m/3,1:n,ImageGappedData(Data_gaps));
    xlabel 'Marker', ylabel 'timeframe',title 'Data matrix (gaps appear red)'
    axes(ax2_h);
    h_measured = plot(Data_gaps(:,ColsWithGaps),'k','linewidth',1.5);
    xlabel 'timeframes',ylabel 'Amplitude',title 'Reconstruction result'
    if ~isempty(MarkersWithGaps)
    h_leg = legend([h_measured(1)],'Measured');
    end
end

function setRecApproach(varargin)
    recApproach = get(S.recApproach,{'value'});
    recApproach = recApproach{1};
    if recApproach ==2
        set(S.setDistalThreshold,'Enable','on')
    else
        set(S.setDistalThreshold,'Enable','off')

    end
end
function setMMweight(varargin)
    MMweight = get(S.setMMweight,{'string'});
    MMweight = str2double(MMweight{1})
end
function setWeightScale(varargin)
    WeightScale = get(S.setWeightScale,{'string'});
    WeightScale = str2double(WeightScale{1})
end
function setDistalThresh(varargin)
    DistalThreshold = get(S.setDistalThreshold,{'string'});
    DistalThreshold = str2double(DistalThreshold{1})
end
function setCumSVthresh(varargin)
    CumSVthreshold = get(S.setCumSVthreshold,{'string'});
    CumSVthreshold = str2double(CumSVthreshold{1})
end

function SaveData(varargin)
    [savename, savepath]= uiputfile({'*.tsv;*.mat','Allowed output formats'},...
        'Save gapfilled data',strcat(filename(1:end-4),'_gapfilled.tsv'));
    if isequal(savename,0) || isequal(savepath,0)
        %do nothing
    elseif strcmp(savename(end-2:end),'mat')
     	save([savepath savename],'GapfilledData','HeaderInfo');
        disp(['Saved file ' savepath savename]); 
    elseif strcmp(savename(end-2:end),'tsv')
        if ~isempty(HeaderInfo)
            dlmwrite([savepath savename],HeaderInfo{1},'delimiter','','newline','pc');
            for i = 2:length(HeaderInfo)
                dlmwrite([savepath savename],HeaderInfo{i},'delimiter','',...
                    '-append','newline','pc');           
            end
            dlmwrite([savepath savename],GapfilledData,'delimiter','\t','-append');
        else
            dlmwrite([savepath savename],GapfilledData,'\t');
        end
    disp(['Exported file ' savepath savename]); 
    end
end 

function CallCreateGaps(varargin)
    Data_gaps = create_gaps(Data_gaps);
    framesWithoutGaps = size(Data_gaps,1)-length(find(isnan(sum(Data_gaps,2))));
    ColsWithGaps = find(isnan(sum(Data_gaps)));
    MarkersWithGaps = find(isnan(sum(Data_gaps(:,1:3:end),1)));
    IndexesWithGaps = find(isnan(Data_gaps));
    for i=MarkersWithGaps
        FramesWithGaps{i} = find(isnan(Data_gaps(:,3*i)));
    end
    set(S.n_frames,'string',['Number of frames: ' num2str(n)]); 
    set(S.n_ComplFrames,'string',['Complete frames: ' num2str(framesWithoutGaps)]);
    set(S.n_MarkersGaps,'string',['Number of markers with gaps: ' num2str(length(MarkersWithGaps))]);
    set(S.MeanDev,'Enable','on');
    set(S.MaxDev,'Enable','on');
    axes(ax1_h);
     imagesc(1:m/3,1:n,ImageGappedData(Data_gaps));
    xlabel 'Marker', ylabel 'timeframe',title 'Data matrix (gaps appear red)'
    axes(ax2_h);
    if ~isempty(MarkersWithGaps)
        h_measured = plot(Data_gaps(:,ColsWithGaps),'k','linewidth',1.5);,hold on
        h_full = plot(DataFull(:,ColsWithGaps),'k:','linewidth',1);,hold off
        xlabel 'timeframes',ylabel 'Amplitude',title 'Reconstruction result'
        h_leg = legend([h_measured(1)],'Measured');
    end
end

function CallReconstruct(varargin)
    disp 'reconstructing'
    h_message = msgbox('Reconstructing, please wait');
    [GapfilledData]=PredictMissingMarkers(...
        Data_gaps,'Algorithm',recApproach,'WeightScale',WeightScale,...
        'MMweight',MMweight,'DistalThreshold',DistalThreshold,...
        'MinCumSV',CumSVthreshold);
    imagesc(1:m/3,1:n,ImageGappedData(Data_gaps));
    xlabel 'Marker', ylabel 'timeframe'
    disp 'done', close(h_message)
    axes(ax2_h);
    h_filled = plot(GapfilledData(:,ColsWithGaps),'r','linewidth',1.5);,hold on
    if ~isempty(DataFull)
        plot(DataFull(:,ColsWithGaps),'k:','linewidth',1);
    end
    h_measured = plot(Data_gaps(:,ColsWithGaps),'k','linewidth',1.5);,hold off
    
    xlabel 'timeframes',ylabel 'Amplitude',title 'Reconstruction result'
    h_leg = legend([h_measured(1) h_filled(1)],'Measured','Reconstructed');
    set(S.Save,'Enable','on');
    if ~isnan(DataFull)
        IndexesWithGaps = find(isnan(Data_gaps));
        MeanErr = mean(abs(GapfilledData(IndexesWithGaps)-...
            DataFull(IndexesWithGaps)));
        MaxErr = max(abs(GapfilledData(IndexesWithGaps)-...
            DataFull(IndexesWithGaps)));
        set(S.MeanDev,'string',['Mean error: ' num2str(MeanErr,3) ' mm']);
        set(S.MaxDev,'string',['Max error: ' num2str(MaxErr,3) ' mm']);
    end
end

function [Data_gaps] = create_gaps(Data_full)
%CREATE_GAPS Creates random gaps in the input matrix

[n_frames,n_cols] = size(Data_full);
n_markers = n_cols/3;
if n_frames>2000
    n_gaps = randi([5 15]); %number of gaps
    length_gaps = randi([20 480],n_gaps,1); % length of gaps in frames
else 
    n_gaps = randi([2 6]); %number of gaps
    length_gaps = randi([20 120],n_gaps,1); % length of gaps in framess
end
%pad Data_gaps with zeros to avoid out of bounds error (remove padding later)
Data_gaps = ones(n_frames+max(length_gaps),n_markers);
startind_gaps = randi([1 numel(Data_gaps)-max(length_gaps)],n_gaps,1); %Starting index of gaps, uniformly distributed
%create gaps:
for i = 1:n_gaps
     Data_gaps(startind_gaps(i):startind_gaps(i)+length_gaps(i)) = nan;
end
Data_gaps = Data_gaps(1:n_frames,:);
Data_gaps = repmat(Data_gaps,[1 1 3]);%,size(Data_gap)
Data_gaps = reshape(permute(Data_gaps,[1 3 2]),n_frames,n_cols);%,size(Data_gap)

Data_gaps = Data_full.*Data_gaps;
end

function [showMatrix] = ImageGappedData(data)

data = data-min(min(data));
data = data./max(max(data));

data = repmat(data,[1 1 3]);
boolMatrix = isnan(data);

showMatrix = data;
[i1,i2] = find(isnan(data(:,:,1)));
for k=1:length(i1)
    showMatrix(i1(k),i2(k),1) = 1;
    showMatrix(i1(k),i2(k),2) = 0.3;
    showMatrix(i1(k),i2(k),3) = 0.3;
end

end

end

 
