# Supplementary material for: Predicting Missing Marker Trajectories in Human Motion Data Using Marker Intercorrelations
Source: PLoS One. 2016 Mar 31;11(3):e0152616. doi: 10.1371/journal.pone.0152616 (PMC4816448; doi:10.1371/journal.pone.0152616)
Supplement: S1 Matlab Code — The zip-file contains two files: PredictMissingMarkers.m which contains the reconstruction algorithm, and GapfillGUI.m which provides a graphical user interface to be used with PredictMissingMarkers.m. (ZIP) [file pone.0152616.s001.zip › PredictMissingMarkers.m]

function [GapfilledDataSet] = PredictMissingMarkers(Data_gaps,varargin)
% PredictMissingMarkers 
% searches for gaps ("NaN"s) in the marker coordinates and fills these gaps 
% using the correlation structure in the marker coordinates.
%
% Input:
% Required:
% Data_gaps: matrix with marker data organized in the form
%            [ x1(t1), y1(t1), z1, x2, y2, z2, x3, ..., zn(t1)
%              x1(t2), y1(t2), ...
%               ...                                     ...
%              x1(tm), y1(tm), ...                    , zn(tm)]
%
% Optional parameter - value pairs:
% 'Algorithm': Reconstruction strategy for gaps in multiple markers
%                   (Integers 1 or 2, corresponding to strategies R1 and R2)
% 'WeightScale':    Parameter "sigma" for determining weights. (Default: 200)
% 'MMweight':       Weight on missing marker (Default: 0.02)
% 'DistalThreshold':    Cutoff distance for distal markers in R2, relative to
%                   average Euclidean distance between all markers. (Default: 0.5)
% 'MinCumSV':       Cumumlative sum of normalized singular values that determines the
%                   number of PC-vectors included in the analysis (Default: 0.99)
%
%  
% Output:
% GapfilledDataSet: Matrix in the same form as the input matrix
%                           where the missing data frames is replaced by  
%                           reconstructed marker trajectories 


%% Set program parameters:

%default values
parser = inputParser;
defaultAlgorithm = 2;
defaultWeightScale = 200; % [mm]
defaultMMweight = 0.02;
defaultDistalThreshold = 0.5;
defaultMinCumSV = 0.99; 

expectedAlgorithm = [1 2];
checkRecAlg = @(x) isnumeric(x) && ismember(x,expectedAlgorithm);
checkCumVar = @(x) isnumeric(x) && x>0 && x<=1;
checkMMweight = @(x) isnumeric(x) && x>0;

addRequired(parser,'Data_gaps',@isnumeric);
addOptional(parser,'WeightScale',defaultWeightScale,@isnumeric);
addOptional(parser,'MMweight',defaultMMweight,checkMMweight);
addOptional(parser,'DistalThreshold',defaultDistalThreshold,@isnumeric);
addOptional(parser,'MinCumSV',defaultMinCumSV,checkCumVar);
addOptional(parser,'Algorithm',defaultAlgorithm,checkRecAlg);

%set parameters:
parse(parser,Data_gaps,varargin{:});

weightScale = parser.Results.WeightScale;
MMweight = parser.Results.MMweight;
DistalThreshold = parser.Results.DistalThreshold;
MinCumSV = parser.Results.MinCumSV;


%% Check input file for gaps

[frames,columns] = size(Data_gaps); 
% Detect which columns have gaps and where
ColumnsWithGaps = find(any(isnan(Data_gaps),1));
MarkersWithGaps = ColumnsWithGaps(3:3:end)./3;
FramesWithGaps = find(any(isnan(Data_gaps),2));

if isempty(FramesWithGaps)
   warning('Submitted data does not appear to have any gaps. Make sure that gaps are represented by NaNs')
   GapfilledDataSet = Data_gaps;
   return
end

DataWithoutCompromizedMarkers = Data_gaps;
DataWithoutCompromizedMarkers(:,ColumnsWithGaps)=[];

%% Subtract average marker trajectory (to obtain a coordinate system moving with the subject)

mean_trajectory.x = ...
    mean(DataWithoutCompromizedMarkers(:,...
    1:3:columns-size(ColumnsWithGaps,2) ),2);
mean_trajectory.y = ...
    mean(DataWithoutCompromizedMarkers(:,...
    2:3:columns-size(ColumnsWithGaps,2) ),2);
mean_trajectory.z = ...
    mean(DataWithoutCompromizedMarkers(:,...
    3:3:columns-size(ColumnsWithGaps,2) ),2);

Data_gaps(:,1:3:columns) = ...
    Data_gaps(:,1:3:columns)-...
        repmat(mean_trajectory.x,1,columns/3);   
Data_gaps(:,2:3:columns) = ...
    Data_gaps(:,2:3:columns)-...
        repmat(mean_trajectory.y,1,columns/3); 
Data_gaps(:,3:3:columns) = ...
    Data_gaps(:,3:3:columns)-...
        repmat(mean_trajectory.z,1,columns/3);  

%% Allocate space for output matrix:
GapfilledDataSet = Data_gaps;

%% Choose reconstruction strategy
switch parser.Results.Algorithm
    case 1
        % disp('R1 strategy')
        ReconstructedFullDataSet = reconstruct(Data_gaps);
        IndexesWithGaps = find(isnan(Data_gaps));
        GapfilledDataSet(IndexesWithGaps) = ReconstructedFullDataSet(IndexesWithGaps);       
    case 2
      % disp('R2 strategy')
        for i=MarkersWithGaps
            % remove columns distal to marker i
            EuclDist2Markers = distance2marker(Data_gaps,3*i-2:3*i);
            thresh =  DistalThreshold.*mean(EuclDist2Markers);
            Cols2Zero = find(reshape(repmat(EuclDist2Markers,3,1),1,columns)>thresh ...
                & any(isnan(Data_gaps),1));
            Data_gaps_removedCols = Data_gaps;
            Data_gaps_removedCols(:,Cols2Zero) = 0;
            Data_gaps_removedCols(:,3*i-2:3*i) = Data_gaps(:,3*i-2:3*i);
            %Find overlapping gaps with marker i, and remove them from the matrix
            GappedFrames_i  = find(isnan(Data_gaps(:,3*i)));
            for ii=MarkersWithGaps(MarkersWithGaps~=i)
                if any(isnan(Data_gaps_removedCols(GappedFrames_i,3*ii)))
                    Data_gaps_removedCols(:,3*ii-2:3*ii) = 0;
                end
            end % end removing overlapping gaps
            
%           %remove frames with incomplete information:
            FramesNoGaps = find(~any(isnan(Data_gaps_removedCols),2));
            %add frames with gaps in marker i to the end of the matrix:
            frames2rec = find(any(isnan(Data_gaps(:,3*i)),2));
            CompleteAndGappedFrames = ([FramesNoGaps' frames2rec']);
            FillFrames = length(FramesNoGaps)+1:length(CompleteAndGappedFrames);
            TempReconstructedData = reconstruct(Data_gaps_removedCols(CompleteAndGappedFrames,:));    
            GapfilledDataSet(frames2rec,3*i-2:3*i) = ...
                TempReconstructedData(FillFrames,3*i-2:3*i);        
        end %end filling marker i
        
    otherwise 
        disp('Error: invalid reconstruction approach')
        GapfilledDataSet = nan;
end

%% Add mean trajectory

GapfilledDataSet(:,1:3:columns) = ...
    GapfilledDataSet(:,1:3:columns) + ...
    repmat(mean_trajectory.x,1,columns/3);
GapfilledDataSet(:,2:3:columns) = ...
    GapfilledDataSet(:,2:3:columns) + ...
    repmat(mean_trajectory.y,1,columns/3);
GapfilledDataSet(:,3:3:columns) = ...
    GapfilledDataSet(:,3:3:columns) + ...
    repmat(mean_trajectory.z,1,columns/3);

% Done filling gaps

%% reconstruction function
function Reconstruction = reconstruct(Data2reconstruct)
    %Determine frames and columns with gaps
    ColsWithGaps = find(any(isnan(Data2reconstruct),1));   
    %find the weight vector based on Euclidean distances between markers   
    weightvector = distance2marker(Data_gaps,ColsWithGaps); %weightvector is now the Eucl. dist from the gapped marker(s) to all other markers
    % for R1-approach: keep only the smallest distances for weights
    if size(weightvector,1)>1  
        weightvector = min(weightvector);
    end
    weightvector = exp(-weightvector.^2./(2*weightScale.^2));
    weightvector(ColsWithGaps(3:3:end)/3) = MMweight;
      
    %define matrices needed for reconstruction:
    M = Data2reconstruct;

    M_zeros = M;
    M_zeros(:,ColsWithGaps) = 0;

    N_no_gaps = Data2reconstruct(~any(isnan(M),2),:);
  
    N_zeros = N_no_gaps; 
    N_zeros(:,ColsWithGaps) = 0;

    %normalize to unit variance, then multiply by weighting vector:
    mean_N_no_gaps    = mean(N_no_gaps,1);
    mean_N_zeros = mean(N_zeros,1);
    stdev_N_no_gaps   = std(N_no_gaps,1,1);
    stdev_N_no_gaps(find(stdev_N_no_gaps==0)) = 1;
    %the zeroed colums should remain zero. Set the stdev_N_no_gaps to 
    % one for the zeroed columns, so that they remain zero after
    % normalization
    M_zeros = (M_zeros - repmat(mean_N_zeros,size(M_zeros,1),1))./...
                           repmat(stdev_N_no_gaps,size(M_zeros,1),1).*...
                           repmat(reshape([1 1 1]'*weightvector,1,[]),...
                                   size(M_zeros ,1),1);

    N_no_gaps =(N_no_gaps-repmat(mean_N_no_gaps,size(N_no_gaps ,1),1))./...
                            repmat(stdev_N_no_gaps,size(N_no_gaps ,1),1).*...
                            repmat(reshape([1 1 1]'*weightvector,1,[]),...
                                           size(N_no_gaps ,1),1);

    N_zeros = (N_zeros - repmat(mean_N_zeros,size(N_zeros ,1),1))./...
                           repmat(stdev_N_no_gaps,size(N_no_gaps ,1),1).*...
                           repmat(reshape([1 1 1]'*weightvector,1,[]),...
                                           size(N_no_gaps ,1),1);

    
    [PC_vectors_no_gaps,sqrtEigvals_no_gaps] = PCA(N_no_gaps);

    [PC_vectors_zeros,sqrtEigvals_zeros] = PCA(N_zeros);
    
    % Select the number of PV-vectors to include in the analysis
    n_eig = [find(cumsum(sqrtEigvals_no_gaps)>=...
        MinCumSV*sum(sqrtEigvals_no_gaps),1,'first');
        find(cumsum(sqrtEigvals_zeros)>=...
        MinCumSV*sum(sqrtEigvals_zeros),1,'first')];
    n_eig = max(n_eig);    

    PC_vectors_no_gaps = PC_vectors_no_gaps(:,1:n_eig);
    PC_vectors_zeros = PC_vectors_zeros(:,1:n_eig);
    % Calculate Transformation Matrix
    T = PC_vectors_no_gaps'*PC_vectors_zeros;
    
    % Transform Data first into incomplete-, then into full-PC basis system.
    ReconstructedData = M_zeros*PC_vectors_zeros*T*PC_vectors_no_gaps';
    % (Equation 1 in Federolfs 2013 paper)

    % Reverse normalization
    ReconstructedData = repmat(mean_N_no_gaps,size(Data2reconstruct,1),1)...
        + ReconstructedData.*repmat(stdev_N_no_gaps,size(ReconstructedData ,1),1)./...
        repmat(reshape([1 1 1]'*weightvector,1,[]),size(M_zeros ,1),1);
    %prepare  output
    Reconstruction = Data2reconstruct;
    for j = ColumnsWithGaps 
        Reconstruction(:,j) = ReconstructedData(:,j);

    end

end %end function reconstruct


end %end PredictMissingMarkers

function [PC,sqrtEV] = PCA(Data)
    [N,M] = size(Data);
    Y = Data / sqrt(N-1);
    [U,sqrtEV,PC] = svd(Y,'econ');
    sqrtEV = diag(sqrtEV);
end

%spatial distance function
function [distArray] = distance2marker(MarkerData,colWithGaps)
    [n,m] = size(MarkerData);
    MarkerWithGaps = colWithGaps(3:3:end)/3;
    nMarkerWidthGaps = length(MarkerWithGaps);
    MarkerData = reshape(MarkerData',3,m/3,n);

    distArray = nan(nMarkerWidthGaps,m/3,n);
    for i=1:n
        distArray(:,:,i) =pdist2(MarkerData(:,MarkerWithGaps,i)',...
            MarkerData(:,:,i)','euclidean');
    end
    distArray = nanmean(distArray,3);
end
