# Supplementary material for: Predicting Missing Marker Trajectories in Human Motion Data Using Marker Intercorrelations
Source: PLoS One. 2016 Mar 31;11(3):e0152616. doi: 10.1371/journal.pone.0152616 (PMC4816448; doi:10.1371/journal.pone.0152616)
Supplement: S1 Datasets — The data is provided as matlab (.mat) files, which has an array “Data” holding the measurement matrix. (ZIP) [file pone.0152616.s002.zip]

Archive with 4 entries (3 files):
- S1_Datasets/
- S1_Datasets/WalkRun.mat
- S1_Datasets/WalkingCP.mat
- S1_Datasets/WalkL.mat
